# Supplementary material for: Probiotic powder ameliorates colorectal cancer by regulating Bifidobacterium animalis, Clostridium cocleatum, and immune cell composition
Source: PLoS One. 2023 Mar 13;18(3):e0277155. doi: 10.1371/journal.pone.0277155 (PMC10010516; doi:10.1371/journal.pone.0277155)
Supplement: S1 Data — (XLSX) [file pone.0277155.s001.xlsx]

## Sheet: Fig 1
		F 1D
		Time(days)	RC (Number of deaths)	Time(days)	Cp (Number of deaths)
		15	1	27	1
		16	1	53	1
		16	1	54	1
		37	1	54	1
		37	1	54	1
		41	1	55	1
		53	1	56	1
		54	1	57	1
		54	1	87	1
		54	1
		54	1
		56	1
		63	1
		84	1
		F 1E	Group	Minimum diameter	Maximum diameter	Tumor volume	Average tumor volume		Group	Minimum diameter	Maximum diameter	Tumor volume	Average tumor volume
			RC1	3.6	5.9	62.658	81.3918		CP1	3.9	5.4	56.862	29.2259
				4.1	5.3	57.5845				3.2	3.7	21.904
				6	6.8	138.72				2.7	3.5	16.5375
				4.1	5.7	66.6045				2.7	4	21.6
			RC2	3.3	4.7	36.4485	66.0641		CP2	4.2	4.2	37.044	43.225
				3.8	6.8	87.856				4.2	4.2	37.044
				3.8	6.6	82.764				2.4	5.1	31.212
				3.4	5.8	57.188				5	5.2	67.6
			RC3	4	4	32	208.726		CP3	2.8	3.5	17.15	24.1227
				3.8	4.6	40.204				2.4	2.5	7.5
				10.1	12.1	739.37				3	3.3	16.335
				3.6	3.6	23.328				3.3	5.8	55.506
									CP4	3.1	3.2	15.872	32.4857
										3.3	4.1	27.7365
										3.5	5.1	45.5175
										3.4	4.9	40.817
									CP5	2.5	3	11.25	28.4345
										3.8	4.9	45.619

## Sheet: Fig 2
			F 2B
				RC-NC	CP-NC
			4 week	21	116
			7week	70	80
			10 week	41	90
			13 week	48	124

## Sheet: Fig 3
		F 3C-F （Abundance）
	4Week	[Clostridium]_papyrosolvens				Clostridiales_bacterium_42_27				Akkermansia_muciniphila				Clostridium_sp_Culture-54
		NC	RC	CP		NC	RC	CP		NC	RC	CP		NC	RC	CP
		0.006081	0.000505	0.004615		0.00101	0	0.000961		0.000577	7.21e-05	0.000913		0.001082	0	2.4e-05
		0.01173	7.21e-05	0.001899		0.001058	0	0.000769		0.000745	0.000601	0.00137		0.001154	2.4e-05	2.4e-05
		0.013509	0.00161	0.007523		0.002836	0	0.000192		0.000361	0.000264	0.000865		0.000144	0	0.000192
		0.002332	0.005432	0.002644		0.001562	0	0.00024		0.001634	0.000192	0.002283		0.000168	0	9.61e-05
		0.00798	0	0.005288		0.000986	0	0.000312		0.000312	0.000312	0.000625		0.000192	0	2.4e-05
		0.003389	7.21e-05	0.003918		0.000865	0	0.000288		0.00161	0.000288	0.000673		0.00012	4.81e-05	2.4e-05
		0.010119	0.000433	0.009326		0.001298	0.00012	0.000288		0.000264	0.000144	0.000793		0.000264	4.81e-05	7.21e-05
		0.00923	0.000625	0.00947		0.001202	0	0.000577		0.000312	0.000457	0.002163		0.000264	2.4e-05	7.21e-05
	7Week	[Clostridium]_papyrosolvens				Bifidobacterium_animalis				[Clostridium]_cocleatum
		NC	RC	CP		NC	RC	CP		NC	RC	CP
		0.009158	2.4e-05	0.00012		0	0	0.000288		0.0009855	0.0031248	0.0021152
		0.008846	2.4e-05	0		0.000144	0	0.000144		0.0010817	0.015023	0.0007692
		0.009975	4.81e-05	0.000216		0.000144	0	4.81e-05		0.0017066	0.0054323	0.0004807
		0.006923	4.81e-05	0.00012		0	0	0.000192		0.0020912	0.001947	0.0005769
		0.005144	0	0.00012		4.81e-05	2.4e-05	2.4e-05		0.0055044	0.0068264	0.0008653
		0.001058	2.4e-05	0.000192		9.61e-05	2.4e-05	9.61e-05		0.0009855	0.0022835	0.0007692
			0	4.81e-05		0	0	0		0.0038939	0.0050717	0.0004086
			2.4e-05	2.4e-05		2.4e-05	0	2.4e-05		0.0006971	0.0041584	0.0011538
	10Week	Bifidobacterium_animalis				Clostridium_perfringens				Ruminococcus_sp_5_1_39BFAA				Candidatus_Saccharibacteria _bacterium_UB2523
		NC	RC	CP		NC	RC	CP		NC	RC	CP		NC	RC	CP
		0.0002404	2.4e-05	0.0003125		0.0005769	0.0008894	0.0001442		7.21e-05	0.0001923	7.21e-05		0	7.21e-05	0
		0.0002644	7.21e-05	9.61e-05		0.0001202	0.0004327	0		7.21e-05	0.0001442	7.21e-05		0	9.61e-05	0
		0.0001923	0	0.0004327		0.0002163	0.0005528	0.0002163		0	0.0002644	0		0	9.61e-05	0
		0.0002884	4.81e-05	0.0001923		0.0002884	0.0005528	0.0002884		0	0.0002163	0		0	4.81e-05	0
		0.0004807	4.81e-05	0.0002644		0	0.0013941	0.0001923		9.61e-05	0.0003365	9.61e-05		0	0.0001202	0
		0.0006009		0.0003365		4.81e-05		0.0002404		0.0001202		0.0001202		0		2.4e-05
		0.0005288		0.0002163		4.81e-05		9.61e-05		7.21e-05		7.21e-05		0		0
		0.0006009		7.21e-05		2.4e-05		0.0002163		0.0001442		0.0001442		4.81e-05		0
	13Week	Cutibacterium_acnes				Erysipelatoclostridium_ramosum				Clostridium_disporicum				Blautia_sp_YL58
		NC	RC	CP		NC	RC	CP		NC	RC	CP		NC	RC	CP
		0.0001442	9.61e-05	9.61e-05		0.0002884	0.0158642	0.0021393		0	0.0015864	4.81e-05		0	0.0008172	2.4e-05
		7.21e-05	0.0001202	0.0003846		4.81e-05	0.0251184	0.0004086		2.4e-05	0.001947	0.0001923		0	0.0004086	2.4e-05
		0.0001202	9.61e-05	0.0003125		4.81e-05	0.0206956	0.0029806		0	0.0021152	4.81e-05		0	0.0009134	0.0003846
		2.4e-05	9.61e-05	0.0003846		0	0.0518472	0.0006971		0	0.000649	7.21e-05		0	0.0003606	0.0003846
		0.0001202		9.61e-05		4.81e-05		0.0018028		2.4e-05		0.0003125		0		0.0002884
		0.0002884		0.0001442		7.21e-05		0.0083407		4.81e-05		0.0003606		0		0.0002163
		0.0001683		0.0002404		7.21e-05		0.0022835		0.0001202		0.0003846		0		0.0002884
		0.0002644				2.4e-05				2.4e-05				0
		F 3G （Abundance）
		Bifidobacterium_animalis
		4 week				7 week				10 week				13 week
		NC	RC	CP		NC	RC	CP		NC	RC	CP		NC	RC	CP
		0	0	0		0	0	0.000288		0.00024	2.4e-05	0.000312		4.81e-05	0	4.81e-05
		0	0	0		0.000144	0	0.000144		0.000264	7.21e-05	9.61e-05		0	0	2.4e-05
		0	0	2.4e-05		0.000144	0	4.81e-05		0.000192	0	0.000433		9.61e-05	0	0
		0	0	4.81e-05		0	0	0.000192		0.000288	4.81e-05	0.000192		9.61e-05	0	0
		0	0	0		4.81e-05	2.4e-05	2.4e-05		0.000481	4.81e-05	0.000264		4.81e-05		4.81e-05
		0	0	0		9.61e-05	2.4e-05	9.61e-05		0.000601		0.000337		7.21e-05		0
		0	0	0		0	0	0		0.000529		0.000216		9.61e-05		0
		0	0	2.4e-05		2.4e-05	0	2.4e-05		0.000601		7.21e-05		0
		[Clostridium]_cocleatum
		4 week				7 week				10 week				13 week
		NC	RC	CP		NC	RC	CP		NC	RC	CP		NC	RC	CP
		0.000601	0.009663	0.0025		0.000986	0.003125	0.002115		0.000817	0.004711	0.005144		0.000793	0.000986	0.000337
		0.000769	0.000937	0.001779		0.001082	0.015023	0.000769		0.000745	0.00161	0.006706		0.002283	0.017018	0.000577
		0.00113	0.049179	0.00798		0.001707	0.005432	0.000481		0.001466	0.001971	0.000433		0.001154	0.000793	4.81e-05
		0.000481	0.001683	0.001442		0.002091	0.001947	0.000577		0.000697	0.002836	0.000264		0.000697	0.00161	0.004831
		0.001875	0.003197	0.001346		0.005504	0.006826	0.000865		0.00101	0.003798	0.000288		0.00161		0.00262
		0.000409	0.003533	0.002019		0.000986	0.002283	0.000769		0.00012		0.000192		0.001106		0.002019
		0.000409	0.001298	0.006682		0.003894	0.005072	0.000409		0.000168		0.001106		0.000288		0.002259
		0.000601	0.001442	0.029445		0.000697	0.004158	0.001154		0.000144		0.000793

## Sheet: Fig 4
	F 4A					F 4B
	CD4+, Foxp3+ Treg （%）					IFN-γ+, CD8+ T（%）
	NC	RC	CP			NC	RC	CP
	2.96	5.37	4.45			3.97	1.16	3.69
	2.61	5.52	3.91			2.74	1.98	3.48
	2.16	5.17	4.73			3.34	1.23	4.32
	F 4C
	CD4+, IL-4+ Th2 （%）				CD4+, IL-4+ ,TIGIT+ Th2（%）
	NC	RC	CP		NC	RC	CP
	3.38	1.43	3.11		16.6	30.4	21.7
	3.15	1.33	3.73		11.3	33.7	19.5
	3.37	1.1	2.58		11.4	30.6	14.4
	F 4D
	CD4+, CXCR3+ Th1 （%）				CD4+, RoRrt+ Th17 （%）
	NC	RC	CP		NC	RC	CP
	26.5	24.6	26.1		2.49	4.82	4.33
	24.1	26.2	29.5		2.48	4.85	4.13
	20.4	26	29.9		2.23	4.31	5.1
	F 4E
	CD19+, GL-7 + B %（%）
	NC	RC	CP
	6.33	4.42	6.76
	8.79	4.64	7.72
	7.94	4.32	6.17

## Sheet: Fig 5
		F 5
		BAX	NC	RC	CP		BCL-2	NC	RC	CP
		Relative protein level	1.23817	1.06813	1.17704		Relative protein level	1.16314	1.12596	1.18388
			1.11758	0.923254	1.14357			1.25443	1.3712	1.3033
			1.22531	1.0223	1.33109			1.15408	1.20774	1.00781
			1.40353	1.08463	1.19637
